# Supplementary material for: Origins of the Greenland shark (Somniosus microcephalus): Impacts of ice‐olation and introgression
Source: Ecol Evol. 2017 Sep 8;7(19):8113–25. doi: 10.1002/ece3.3325 (PMC5632604; doi:10.1002/ece3.3325)
Supplement: Supplementary file 1 [file ECE3-7-8113-s001.xlsx]

## Sheet: Suppl_Table1
			Nucleotide Position
Haplotype	Species	n	11	17	41	44	62	71	104	139	140	141	142	143	159	207	230	236	260	290	292	305	326	327	328	329	332	341	347	365	368	389	395	404	413	415	416	423	425	440	453	457	500	515	518	524	526	590	626
H1	Spa-Smi	3	A	T	T	A	C	T	C	T	A	G	T	C	G	T	A	T	C	G	T	C	C	G	T	G	T	A	A	A	G	T	C	A	A	G	C	G	C	A	G	G	A	G	A	C	T	C	T
H2	San	1	-	-	-	G	-	-	-	-	-	-	-	-	-	-	-	-	-	-	-	-	-	-	-	-	-	-	-	-	-	-	-	-	-	-	-	-	T	-	-	-	-	-	-	-	-	-	-
H3	Spa	1	G	-	-	-	-	-	-	-	-	-	-	-	-	-	-	-	-	-	C	-	-	-	-	-	-	-	-	-	-	-	-	-	-	-	-	-	-	-	-	-	-	-	-	-	-	-	-
H4	Sp-Sm	11	-	-	-	-	-	C	-	-	-	-	-	-	-	-	-	C	-	-	-	-	-	-	-	-	-	-	-	-	-	-	-	G	-	-	-	-	-	-	-	-	-	-	-	-	-	-	-
H5	Spa	1	-	-	-	-	-	C	-	-	-	-	-	-	-	-	T	C	-	-	-	-	-	-	-	-	C	-	-	-	-	-	-	G	-	-	-	-	-	-	-	-	-	-	-	-	-	-	-
H6	Spa	1	-	-	-	-	-	-	-	-	-	-	-	-	A	-	-	-	-	-	-	-	-	-	-	-	-	-	-	-	-	-	-	-	-	-	-	-	-	-	-	-	-	-	-	-	-	-	-
H7	Spa	1	-	-	-	-	-	-	-	-	T	-	-	-	-	-	-	-	-	-	-	-	-	-	-	-	-	-	-	-	A	-	-	-	-	-	-	-	-	-	-	-	-	-	-	-	-	-	-
H8	Spa	1	-	-	-	-	-	-	-	-	-	-	-	-	-	-	-	-	-	-	-	-	-	-	-	-	-	-	-	-	A	-	-	-	-	-	-	-	-	-	-	-	-	-	-	-	-	-	-
H9	Spa	1	-	-	-	-	-	-	-	-	-	-	-	-	-	-	-	-	-	-	-	-	-	-	-	-	-	-	-	-	A	-	A	-	-	-	-	-	-	-	-	-	-	-	-	-	-	-	-
H10	Spa	1	-	-	-	-	-	-	-	-	-	-	-	-	-	-	-	-	-	-	-	-	-	-	-	-	-	-	-	-	A	C	A	-	-	-	-	-	-	-	-	-	-	-	-	-	-	-	-
H11	Spa	1	-	-	-	-	-	-	-	-	-	-	C	-	-	-	-	-	-	-	-	-	-	-	-	-	-	-	-	-	-	-	-	-	-	-	-	-	-	-	-	-	-	-	-	-	-	-	-
H12	Spa	2	-	-	-	-	-	-	-	-	-	-	-	-	-	-	-	-	-	-	-	-	-	-	-	-	-	-	-	-	-	-	-	-	-	-	-	-	-	-	-	-	-	A	-	-	-	-	-
H13	Spa	1	-	-	-	-	-	C	-	-	-	-	-	-	-	-	-	C	-	-	-	-	-	-	-	-	-	-	-	-	-	-	-	G	-	A	-	-	-	-	-	-	-	-	-	-	-	-	-
H14	Spa	1	-	-	-	-	-	C	-	-	-	-	-	-	-	-	-	C	-	-	-	-	-	-	-	-	-	-	-	-	-	-	-	G	-	-	T	-	-	-	-	-	-	-	-	-	-	-	-
H15	Smi	1	-	-	-	-	-	-	-	-	-	-	C	-	-	-	-	-	T	-	-	T	-	-	-	-	-	G	-	-	-	-	-	-	G	A	-	-	-	-	-	A	-	A	-	-	-	-	-
H16	Smi	26	-	-	-	-	-	-	-	-	-	-	C	-	-	-	-	-	T	-	-	T	T	-	-	-	-	G	-	-	-	-	-	G	G	A	-	-	-	-	-	A	-	A	-	-	-	-	-
H17	Smi	5	-	-	-	-	-	-	-	-	-	-	C	-	-	-	-	-	T	-	-	T	-	-	-	-	C	G	-	-	-	-	-	G	G	A	T	-	-	-	-	A	-	A	-	T	-	-	-
H18	Smi	116	-	-	-	-	-	-	-	-	-	-	C	-	-	-	-	-	T	-	-	T	-	-	-	-	-	G	-	-	-	-	-	G	G	A	-	-	-	-	-	A	-	A	-	-	-	-	-
H19	Smi	1	-	-	-	-	-	-	-	-	-	-	C	-	-	-	-	-	T	-	-	T	-	-	-	-	-	G	-	-	-	-	-	G	G	A	-	-	-	-	-	A	-	A	-	-	-	-	-
H21	Smi	3	-	-	-	-	-	-	-	-	-	-	C	-	-	-	-	-	T	-	-	T	-	-	-	-	-	G	-	-	-	-	-	G	G	A	-	-	-	-	-	A	-	A	-	-	-	-	-
H22	Smi	1	-	C	-	-	-	-	-	-	G	-	C	-	-	C	-	-	T	-	-	T	-	-	-	-	-	G	-	-	-	-	-	G	G	A	-	-	-	-	-	A	-	A	G	-	-	-	-
H23	Smi	1	-	-	G	-	-	-	-	-	-	-	C	-	-	-	-	-	T	-	-	T	-	-	-	-	-	G	-	-	-	-	-	G	G	A	-	-	-	-	-	A	-	A	-	-	-	-	-
H24	Smi	1	-	-	-	-	-	-	-	A	-	-	C	-	-	-	-	-	T	-	-	T	-	-	-	-	-	G	-	-	-	-	-	G	G	A	-	-	-	-	-	A	-	A	-	-	-	-	-
H25	Smi	1	-	-	-	-	-	-	-	-	-	A	C	-	-	-	-	-	T	-	-	T	-	-	-	-	C	G	-	-	-	-	-	G	G	A	-	-	-	-	-	A	-	A	-	-	-	-	-
H26	Smi	4	-	-	-	-	-	-	-	-	-	-	C	-	-	-	-	-	-	-	-	T	-	-	-	-	-	G	-	-	-	-	-	G	G	A	-	-	-	-	-	A	-	A	-	-	-	-	-
H27	Smi	1	-	-	-	-	-	-	-	-	-	-	C	-	-	-	-	-	T	A	-	T	-	-	-	-	-	G	-	-	-	-	-	G	G	A	-	-	-	-	-	A	-	A	-	-	-	-	-
H28	Smi	3	-	-	-	-	-	-	-	-	-	-	C	-	-	-	-	-	T	A	-	T	-	-	-	-	-	G	-	-	-	-	-	G	G	A	-	-	-	-	-	A	-	A	-	-	-	-	-
H29	Smi	1	-	-	-	-	-	-	-	-	-	-	C	-	-	-	-	-	T	-	-	T	-	C	-	-	-	G	-	-	-	-	-	G	G	A	-	-	-	-	-	A	-	A	-	-	-	-	-
H30	Smi	1	-	-	-	-	-	-	-	-	-	-	C	-	-	-	-	-	T	-	-	T	-	-	G	-	-	G	-	-	-	-	-	G	G	A	-	-	-	-	-	A	-	A	-	-	-	-	-
H31	Smi	1	-	-	-	-	-	-	-	-	-	-	C	-	-	-	-	-	T	-	-	T	-	-	-	-	C	G	-	-	A	-	-	G	G	A	T	-	-	-	-	A	-	A	-	T	-	-	-
H32	Smi	1	-	-	-	-	-	-	-	-	-	-	C	-	-	-	-	-	T	-	-	T	-	-	-	-	C	G	-	-	-	-	-	G	G	A	-	-	-	G	-	A	-	A	-	T	C	-	-
H33	Smi	1	-	-	-	-	-	-	-	-	-	-	C	-	-	-	-	-	T	-	-	T	-	-	-	-	C	G	-	-	-	-	-	G	G	A	-	-	-	G	-	A	-	A	-	T	-	-	-
H34	Smi	1	-	-	-	-	-	-	-	-	-	-	C	-	-	-	-	-	T	-	-	T	-	-	-	-	-	G	-	-	A	-	-	G	G	A	-	-	-	-	-	A	-	A	-	-	-	-	-
H35	Smi	1	-	-	-	-	-	-	-	-	-	-	C	-	-	-	-	-	T	-	-	T	-	-	-	-	-	G	-	-	-	-	-	-	G	A	-	-	-	-	-	A	-	A	-	-	-	-	-
H36	Smi	2	-	-	-	-	-	-	-	-	-	-	C	-	-	-	-	-	T	-	-	T	-	-	-	-	-	G	-	-	-	-	-	G	G	A	-	-	-	-	A	A	-	A	-	-	-	-	-
H37	Smi	2	-	-	-	-	-	-	-	-	-	-	C	-	-	-	-	-	T	-	-	T	-	-	-	-	-	G	-	-	-	-	-	G	G	A	-	-	-	-	-	A	-	A	-	-	-	-	C
H38	Smi	34	-	-	-	-	-	-	-	-	-	-	C	-	-	-	-	-	T	-	-	T	-	-	-	-	-	G	-	-	-	-	-	G	G	A	-	-	-	-	-	A	-	A	-	-	-	-	-
H39	Smi	1	-	-	-	-	-	-	-	-	-	-	C	-	-	-	-	-	T	-	-	T	-	-	-	-	-	G	-	-	-	-	-	G	G	A	-	-	-	-	-	A	-	A	-	-	-	-	-
H40	Smi	1	-	-	-	-	-	-	-	-	-	-	C	-	-	-	-	-	T	-	-	T	-	-	-	-	-	G	-	-	-	-	-	G	G	A	-	-	-	-	-	A	-	A	-	-	-	-	-
H41	Smi	4	-	-	-	-	-	-	-	-	-	-	C	-	-	-	-	-	T	-	-	T	-	-	-	-	-	G	-	-	-	-	-	G	G	A	-	-	-	-	-	A	-	A	-	-	-	-	-
H42	Smi	1	-	-	-	-	-	-	-	-	-	-	C	-	-	-	-	-	T	-	-	T	-	-	-	-	-	G	-	-	-	-	-	G	G	A	-	T	-	-	-	A	-	A	-	-	-	-	-
H43	Smi	1	-	-	-	-	-	-	-	-	-	-	C	-	-	-	-	-	T	-	-	T	-	-	-	-	-	G	-	-	-	-	-	G	G	A	T	-	-	-	-	A	-	A	-	-	-	-	-
H44	Smi	1	-	-	-	-	-	-	-	-	-	-	C	-	-	-	-	-	T	-	-	T	-	-	-	-	-	G	-	G	-	-	-	G	G	A	-	-	-	-	-	A	-	A	-	-	-	-	-
H45	Smi	1	-	-	-	-	-	-	-	-	-	-	C	-	-	-	-	-	T	-	-	T	-	-	-	T	-	G	-	-	-	-	-	G	G	A	-	-	-	-	-	A	-	A	-	-	-	-	-
H46	Smi	3	-	-	-	-	-	-	-	-	-	-	C	-	-	-	-	-	T	-	-	T	T	-	-	-	-	G	-	-	-	-	-	-	G	A	-	-	-	-	-	A	-	A	-	-	-	-	-
H47	Smi	1	-	-	-	-	-	-	-	-	-	-	C	-	-	-	-	-	T	-	-	T	T	-	-	-	-	G	-	-	-	-	-	G	G	A	-	-	-	-	-	A	-	A	-	-	-	A	-
H48	Smi	1	-	-	-	-	-	-	-	-	-	-	C	T	-	-	-	-	T	-	-	T	-	-	-	-	-	G	-	-	-	-	-	G	G	A	-	-	-	-	-	A	C	A	-	-	-	-	-
H49	Smi	1	-	-	-	-	-	-	-	-	G	-	C	-	-	-	-	-	T	A	-	T	-	-	-	-	-	G	-	-	-	-	-	G	G	A	-	-	-	-	-	A	-	A	-	-	-	-	-
H50	Smi	7	-	-	-	-	-	-	-	-	G	-	C	-	-	-	-	-	T	-	-	T	-	-	-	-	C	G	-	-	-	-	-	G	G	A	T	-	-	-	-	A	-	A	-	T	-	-	-
H51	Smi	1	-	-	-	-	-	-	-	-	G	-	C	-	-	-	-	-	T	-	-	T	-	-	-	-	C	G	-	-	-	-	-	G	G	A	T	-	-	G	-	A	-	A	-	T	-	-	-
H52	Smi	1	-	-	-	-	-	-	-	-	G	-	C	-	-	-	-	-	T	-	-	T	-	-	-	-	-	G	-	-	-	-	-	G	G	A	-	-	-	-	-	A	-	A	-	-	-	-	-
H53	Smi	7	-	-	-	-	-	-	-	-	G	-	C	-	-	-	-	-	T	-	-	T	-	-	-	-	-	G	-	-	-	-	-	G	G	A	-	-	-	-	-	A	-	A	-	-	-	-	-
H54	Smi	1	-	-	-	-	-	-	T	-	-	-	C	-	-	-	-	-	T	-	-	T	-	-	-	-	-	G	-	-	-	-	-	G	G	A	-	-	-	-	-	A	-	A	-	-	-	-	-
H55	Smi	1	-	-	-	-	-	-	T	-	G	-	C	-	-	-	-	-	T	-	-	T	-	-	-	-	-	G	-	-	-	-	-	G	G	A	-	-	-	-	-	A	-	A	-	-	-	-	-
H56	Smi	1	-	-	-	-	T	-	-	-	-	-	C	-	-	-	-	-	T	-	-	T	-	-	-	-	-	G	-	-	-	-	-	G	G	A	-	-	-	-	-	A	-	A	-	-	-	-	-
H57	Smi	1	-	-	-	G	-	-	-	-	-	-	C	-	-	-	-	-	T	-	-	T	-	-	-	-	-	G	-	-	-	-	-	G	G	A	-	-	-	-	-	A	C	A	-	-	-	-	-
H58	Smi	1	G	-	-	-	-	-	-	-	-	-	C	-	-	-	-	-	T	-	-	T	-	-	-	-	-	G	-	-	-	-	-	G	G	A	-	-	-	-	-	A	-	A	-	-	-	-	-
H59	Spa	1	-	-	-	-	-	-	-	-	-	-	-	-	-	-	-	-	-	-	-	-	-	-	-	-	C	-	-	-	A	-	-	-	-	-	-	-	-	-	-	-	-	-	-	-	-	-	-
H60	Spa	1	-	-	-	-	-	-	-	-	-	-	-	-	-	-	-	-	-	-	-	-	-	-	-	-	C	-	-	-	-	-	-	-	-	-	-	-	-	-	-	-	-	-	-	-	-	-	-
H61	Spa	1	-	-	-	-	-	C	-	-	-	-	-	-	-	-	-	C	-	-	-	-	-	-	-	-	-	-	G	-	-	-	-	G	-	-	-	-	-	-	-	-	-	-	-	-	-	T	-
H62	Spa	1	-	-	-	-	-	C	-	-	-	-	-	-	-	-	T	C	-	-	-	-	-	-	-	-	-	-	-	-	-	-	-	G	-	-	-	-	-	-	-	-	-	-	-	-	-	-	-
	Total	277
[truncated: 9 more columns]

## Sheet: Suppl_Table2
			Site
Haplotype	Species	n	AK	CS	DI	GF	IC	KP	MB	NS	RB	SI	SV	GM	MA		GB
H1	Spa-Smi	3								1*					1		1
H2	San	1															1
H3	Spa	1															1
H4	Sp-Sm	11	2	2*					1*			3*		1*			2
H5	Spa	1															1
H6	Spa	1															1
H7	Spa	1															1
H8	Spa	1															1
H9	Spa	1															1
H10	Spa	1															1
H11	Spa	1															1
H12	Spa	2															2
H13	Spa	1															1
H14	Spa	1															1
H15	Smi	1															1
H16	Smi	26		9	1		1				1	11	2				1
H17	Smi	5		1	1							1	1				1
H18	Smi	116		29		1	13	1	16	2	3	34	16				1
H19	Smi	1															1
H21	Smi	3					1					1					1
H22	Smi	1		1
H23	Smi	1					1
H24	Smi	1						1
H25	Smi	1		1
H26	Smi	4		3			1
H27	Smi	1							1
H28	Smi	3		2								1
H29	Smi	1		1
H30	Smi	1		1
H31	Smi	1		1
H32	Smi	1									1
H33	Smi	1										1
H34	Smi	1		1
H35	Smi	1				1
H36	Smi	2					1						1
H37	Smi	2		1									1
H38	Smi	34		13	1	1	4		4		1	8	2
H39	Smi	1									1
H40	Smi	1					1
H41	Smi	4										2	2
H42	Smi	1										1
H43	Smi	1										1
H44	Smi	1		1
H45	Smi	1							1
H46	Smi	3								1		2
H47	Smi	1											1
H48	Smi	1										1
H49	Smi	1									1
H50	Smi	7		2					1			3	1
H51	Smi	1										1
H52	Smi	1					1
H53	Smi	7		2								3	2
H54	Smi	1					1
H55	Smi	1		1
H56	Smi	1										1
H57	Smi	1		1
H58	Smi	1		1
H59	Spa	1	1
H60	Spa	1	1
H61	Spa	1	1
H62	Spa	1	1
	Total	277	6	74	3	3	25	2	24	4	8	75	29	1	1		22
		n	6	74	3	3	25	2	24	4	8	75	29	1	1
		S	8	33	6	2	10	2	21	14	11	27	11	-	-
		h	5	20	3	3	10	2	6	3	6	17	10	1	1
		Hd	0.933	0.805	1	1	0.72	1	0.543	0.833	0.893	0.764	0.695	-	-
		k	3.46667	2.422	4	1.333	1.2	2	2.032	7.167	30.36	2.282	1.596	-	-
		π	0.00494	0.00345	0.0057	0.0019	0.00171	0.00285	0.0029	0.01021	0.00432	0.00883	0.00227	-	-
